# Supplementary material for: PvARL1 Increases Biomass Yield and Enhances Alkaline Tolerance in Switchgrass (Panicum virgatum L.)
Source: Plants (Basel). 2024 Feb 20;13(5):566. doi: 10.3390/plants13050566 (PMC10934731; doi:10.3390/plants13050566)
Supplement: Supplementary file 1 [file plants-13-00566-s001.zip]

Archive with 2 entries (2 files):
- plants-2833765-Supplement Table S1.pdf
- plants-2833765-supplementary.pptx
